# Supplementary material for: Effects of Different Concentrations of Ganpu Tea on Fecal Microbiota and Short Chain Fatty Acids in Mice
Source: Nutrients. 2021 Oct 22;13(11):3715. doi: 10.3390/nu13113715 (PMC8618378; doi:10.3390/nu13113715)
Supplement: Supplementary file 1 [file nutrients-13-03715-s001.zip]

Archive with 1 entries (1 files):
- nutrients-1306878-supplementary.pdf
